# Supplementary material for: Modeling an SPR Sensor for Carcinoma-Related Refractive-Index Detection: The Case of CaF2/Au/Si3N4/BP Multilayer System
Source: Biosensors (Basel). 2026 Apr 1;16(4):198. doi: 10.3390/bios16040198 (PMC13113593; doi:10.3390/bios16040198)
Supplement: Supplementary file 1 [file biosensors-16-00198-s001.zip]

Archive with 1 entries (1 files):
- biosensors-4210236-supplementary.pdf
